# Supplementary material for: Gut and skin microbial dysbiosis correlate with systemic inflammation and pruritus in immunological non-responders
Source: Front Microbiol. 2026 Apr 1;17:1758111. doi: 10.3389/fmicb.2026.1758111 (PMC13079670; doi:10.3389/fmicb.2026.1758111)
Supplement: Supplementary file 1 [file Table_1.xlsx]

## Sheet: Sheet1
Table S1: Correlations of Skin Microbiota and Cytokine
Genus	Cytokine	Spearman's ρ	95% Confidence Interval (CI)	Adjusted P-value
g_Bacillus	IL-1beta	0.566	[0.135, 0.817]	0.044
g_Limnobacter	IL-1beta	0.634	[0.237, 0.849]	0.02
g_Megamonas	IL-10	0.717	[0.376, 0.887]	0.006
g_Parvimonas	IL-10	0.717	[0.376, 0.887]	0.006
g_Tychonema_CCAP	IL-10	0.71	[0.363, 0.884]	0.007
g_Collinsella	IL-10	0.698	[0.343, 0.879]	0.008
g_Christensenellaceae	IL-10	0.65	[0.263, 0.857]	0.016
g_Pedomicrobium	IL-10	0.629	[0.229, 0.847]	0.021
g_Coprococcus	IL-10	0.62	[0.216, 0.843]	0.024
g_Paenisporosarcina	IL-10	0.594	[0.177, 0.831]	0.032
g_UCG-005	IL-10	0.577	[0.151, 0.822]	0.039
g_Prosthecobacter	IL-10	0.577	[0.150, 0.822]	0.039
g_Comamonas	IL-10	0.576	[0.150, 0.822]	0.039
g_Nodosilinea_PCC	IL-10	0.559	[0.125, 0.814]	0.047
g_AKYG1722	IL-10	0.559	[0.125, 0.814]	0.047
g_Caldicoprobacter	IL-10	0.559	[0.125, 0.814]	0.047
g_Qipengyuania	IL-10	0.559	[0.125, 0.814]	0.047
g_Methylibium	IL-10	0.559	[0.125, 0.814]	0.047
g_Methylobacillus	IL-10	0.559	[0.125, 0.814]	0.047
