# Supplementary material for: Gut and skin microbial dysbiosis correlate with systemic inflammation and pruritus in immunological non-responders
Source: Front Microbiol. 2026 Apr 1;17:1758111. doi: 10.3389/fmicb.2026.1758111 (PMC13079670; doi:10.3389/fmicb.2026.1758111)
Supplement: Supplementary file 2 [file Table_2.xlsx]

## Sheet: Sheet1
Table S2: Correlations of Gut Microbiota and Cytokines
Genus	Cytokine	Spearman's ρ	95% Confidence Interval (CI)	Adjusted P-value
g_Veillonella	IL-1beta	0.67	[0.295, 0.866]	0.017
g_Burkholderia	IL-10	0.587	[0.166, 0.827]	0.045
g_Actinomyces	IL-1beta	0.56	[0.127, 0.814]	0.058
g_Lactobacillus	IL-10	0.569	[0.139, 0.819]	0.053
g_Weissella	IL-10	0.569	[0.139, 0.818]	0.053
